# Supplementary material for: Identification of specific prognostic markers for lung squamous cell carcinoma based on tumor progression, immune infiltration, and stem index
Source: Front Immunol. 2023 Sep 29;14:1236444. doi: 10.3389/fimmu.2023.1236444 (PMC10570622; doi:10.3389/fimmu.2023.1236444)
Supplement: Supplementary file 15 [file Table_1.xlsx]

## Sheet: Sheet1
mRNA	HR	HR.95L	HR.95H	coxPvalue
ENSG00000171557│protein_coding丨FGG	1.13452	1.05758	1.21706	0.000427708
ENSG00000125730│protein_coding丨C3	1.1753	1.03484	1.33483	0.0128709
ENSG00000171580│protein_coding丨FGA	1.17386	1.07544	1.2813	0.000333606
ENSG00000229314│protein_coding丨ORM1	1.15768	1.03133	1.29952	0.0130258
ENSG00000177606│protein_coding丨JUN	1.20709	1.00191	1.4543	0.0477051
ENSG00000101439│protein_coding丨CST3	1.3749	1.09234	1.73056	0.00667937
ENSG00000160917│protein_coding丨CPSF4	0.688243	0.509799	0.929147	0.0146921
ENSG00000275713│protein_coding丨HIST1H2BH	0.842823	0.736425	0.964594	0.0130093
