# Supplementary material for: Identification of specific prognostic markers for lung squamous cell carcinoma based on tumor progression, immune infiltration, and stem index
Source: Front Immunol. 2023 Sep 29;14:1236444. doi: 10.3389/fimmu.2023.1236444 (PMC10570622; doi:10.3389/fimmu.2023.1236444)
Supplement: Supplementary file 16 [file Table_2.xlsx]

## Sheet: Sheet1
mRNA	Coef
ENSG00000171557│protein_coding丨FGG	0.0425771
ENSG00000125730│protein_coding丨C3	0.0055924
ENSG00000171580│protein_coding丨FGA	0.0607579
ENSG00000177606│protein_coding丨JUN	0.106692
ENSG00000101439│protein_coding丨CST3	0.134827
ENSG00000160917│protein_coding丨CPSF4	-0.0810389
ENSG00000275713│protein_coding丨HIST1H2BH	-0.0937894
